# Supplementary material for: Abietane Diterpenoids from the Hairy Roots of Salvia corrugata
Source: Molecules. 2021 Aug 25;26(17):5144. doi: 10.3390/molecules26175144 (PMC8434070; doi:10.3390/molecules26175144)
Supplement: Supplementary file 1 [file molecules-26-05144-s001.zip]

Archive with 1 entries (1 files):
- molecules-1310857-supplementary.pdf
